# Supplementary material for: The Production of Helianthus Haploids: A Review of Its Current Status and Future Prospects
Source: Plants (Basel). 2022 Oct 29;11(21):2919. doi: 10.3390/plants11212919 (PMC9654405; doi:10.3390/plants11212919)
Supplement: Supplementary file 1 [file plants-11-02919-s001.zip]

Archive with 1 entries (1 files):
- plants-1911895-supplementary.pdf
